# Supplementary material for: Role of inferior vena cava collapsibility index in the prediction of hypotension associated with general anesthesia: an observational study
Source: BMC Anesthesiol. 2019 Aug 7;19:139. doi: 10.1186/s12871-019-0809-4 (PMC6686491; doi:10.1186/s12871-019-0809-4)
Supplement: Supplementary file 1 — Dataset of the study. Categorical questions were marked with 1 (yes) or 0 (no). (XLSX 26 kb) [file 12871_2019_809_MOESM1_ESM.xlsx]

## Sheet: Munka1
Anonym Clin ID	Sex	Age (ranges)	weight (kg)	Height (cm)	BMI (kg/m2)	ASA	SOFA	Preop fluid intake (ml)	IVCe (mm)	IVCi (mm)	Surgical cathegory	surgical burden	COPD	Hypertension	PAD	DM	Preinduction vital signs (Syst/Diast/MAP/HR)				Postinduction (vital signs) (Syst/Diast/MAP/HR)				Propofol dose (mg)
2016001	2	50-59	70-80	160-170	25-30	2	0	700	20	13	hepatic resection	major	0	0	0	0	140	71	96	61	97	53	74	69	120
2016002	1	60-69	70-80	170-180	25-30	3	0	500	17	14	upper GI	major	0	1	0	0	129	72	96	81	97	62	72	81	140
2016003	2	20-29	50-60	170-180	<20	2	0	500	18	10	colorectal	major	0	0	0	0	123	74	94	100	108	66	81	86	100
2016004	1	70-79	50-60	160-170	20-25	3	0	500	25	22	pancreato-bilary	major	0	1	0	DM2	151	74	112	74	121	67	92	71	90
2016005	2	60-69	60-70	150-160	25-30	2	0	600	19	17	pancreato-bilary	major	0	1	0	0	140	80	103	58	100	60	80	50	120
2016006	2	40-49	70-80	160-170	25-30	2	0	600	11	8	minor laparoscopy	minor	0	0	0	0	157	110	132	92	118	82	97	96	120
2016007	2	50-59	50-60	150-160	20-25	2	0	0	14	8	minor laparoscopy	minor	0	1	0	0	118	82	98	66	87	56	68	63	100
2016008	2	40-49	60-70	150-160	20-25	2	0	250	16	8	minor laparoscopy	minor	0	1	0	0	166	99	125	81	108	74	98	65	110
2016009	2	30-39	90-100	160-170	30-35	2	0	100	18	15	minor laparoscopy	minor	0	0	0	DM2	147	78	108	66	105	62	78	51	180
2016010	2	70-79	70-80	150-160	30-35	2	0	700	23	16	pancreato-bilary	major	0	1	0	0	177	101	135	74	157	87	126	87	120
2016011	2	40-43	50-60	160-170	<20	1	0	0	18	11	breast and plastic	minor	0	0	0	0	150	90	112	75	147	94	114	80	100
2016012	1	70-79	90-100	170-180	30-35	3	0	100	23	19	pancreato-bilary	major	0	1	0	DM1	149	77	100	60	100	60	73	62	180
2016013	2	60-69	80-90	170-180	25-30	3	0	600	15	11	pancreato-bilary	major	0	1	1	0	160	70	105	83	147	93	127	70	150
2016014	1	40-49	10-20	180-190	30-35	2	0	500	19	17	hernia repair	minor	0	1	0	0	160	99	122	63	112	76	81	68	200
2016015	1	50-59	90-100	180-190	25-30	3	0	100	18	14	colorectal	major	0	1	0	0	119	79	90	89	105	71	83	86	180
2016016	2	60-69	10-20	170-180	30-35	2	0	100	12	11	pancreato-bilary	major	0	1	0	0	146	90	115	78	111	65	85	78	160
2016017	2	60-69	90-100	160-170	30-35	2	0	100	26	24	other intestinal	major	0	1	0	0	156	83	109	70	103	72	82	63	180
2016018	2	60-69	60-70	160-170	20-25	2	0	600	14	10	colorectal	major	0	1	0	0	146	114	127	95	128	88	103	79	120
2016019	1	70-79	80-90	170-180	25-30	2	0	600	22	15	colorectal	major	0	1	0	0	168	89	126	74	84	59	69	75	150
2016020	2	50-59	50-60	160-170	<20	2	0	500	18	17	upper GI	major	0	0	0	0	148	104	120	77	102	66	78	63	100
2017001	2	60-69	60-70	160-170	25-30	3	0	200	12	7	breast and plastic	minor	0	1	1	DM2	165	94	133	83	116	70	88	83	120
2017002	1	60-69	80-90	160-170	20-25	3	0	500	20	15	upper GI	major	1	1	1	DM2	149	33	118	74	89	64	75	70	150
2017003	1	30-39	70-80	170-180	20-25	1	0	0	19	15	minor perianal	minor	0	1	0	0	145	89	111	83	111	61	77	78	140
2017004	2	50-59	90-100	160-170	30-35	2	0	0	14	9	endocrine	minor	0	0	0	0	124	77	98	69	100	62	78	69	150
2017005	2	70-79	70-80	160-170	25-30	2	0	1200	14	5	colorectal	major	0	1	0	0	152	74	108	85	107	58	87	82	110
2017006	1	60-69	90-100	180-190	25-30	2	0	700	24	21	upper GI	major	0	0	0	0	127	69	93	55	95	62	77	67	160
2017007	1	50-59	60-70	170-180	20-25	2	0	1200	14	10	colorectal	major	0	0	0	0	152	82	113	70	91	65	74	83	120
2017008	1	60-69	80-90	170-180	25-30	2	0	700	11	7	colorectal	major	0	1	1	0	156	80	103	83	110	72	88	88	160
2017009	1	60-69	70-80	170-180	20-25	1	0	1000	19	13	hernia repair	minor	0	0	0	0	129	83	107	77	94	52	64	80	130
2017010	1	30-39	90-100	190-200	25-30	2	0	1200	21	14	pancreato-bilary	major	0	1	0	DM2	139	88	111	77	137	99	98	80	180
2017011	2	70-79	60-70	160-170	20-25	3	0	500	23	10	hernia repair	minor	0	1	0	0	140	75	108	77	107	60	81	61	110
2017012	1	60-69	70-80	180-190	20-25	2	0	1200	20	5	hepatic resection	major	0	1	0	0	149	85	113	79	113	73	87	75	150
2017013	1	70-79	80-90	170-180	25-30	3	0	1200	19	9	colorectal	major	0	1	0	DM2	163	87	126	92	88	55	69	96	150
2017014	2	50-59	80-90	160-170	30-35	2	0	200	16	11	minor laparoscopy	minor	0	0	0	DM2	153	97	123	91	89	56	68	91	150
2017015	1	60-69	90-100	180-190	25-30	2	0	200	23	16	hepatic resection	major	1	0	0	0	156	81	123	61	69	49	55	63	170
2017016	2	20-29	70-80	160-170	25-30	1	0	0	16	9	minor perianal	minor	0	0	0	0	123	68	87	71	105	63	80	73	140
2017017	1	70-79	90-100	180-190	25-30	3	0	0	19	18	hepatic resection	major	0	1	0	DM2	141	93	118	69	139	76	98	65	160
2017018	2	70-79	60-70	160-170	20-25	3	0	500	21	13	hernia repair	minor	0	1	0	0	142	81	101	62	121	69	86	57	110
2017019	2	60-69	50-60	160-170	20-25	2	1	700	14	7	pancreato-bilary	major	0	0	0	0	161	81	112	108	120	59	88	97	100
2017020	2	60-69	80-90	170-180	25-30	2	0	100	20	17	breast and plastic	minor	0	0	0	0	160	101	129	76	144	87	112	70	150
2017021	2	40-49	90-100	180-190	25-30	1	0	600	23	19	hernia repair	minor	0	0	0	0	115	65	86	68	90	48	66	55	180
2017022	2	70-79	60-70	170-180	20-25	3	0	700	18	9	upper GI	major	0	0	0	0	159	77	110	61	76	46	59	90	100
2017023	2	50-59	80-90	170-180	25-30	2	0	200	19	10	minor laparoscopy	minor	0	0	0	0	125	80	97	66	100	57	75	62	170
2017024	2	70-79	60-70	150-160	25-30	2	0	600	15	8	minor laparoscopy	minor	0	0	0	0	137	81	106	74	96	59	73	66	100
2017025	1	50-59	90-100	180-190	25-30	2	0	300	22	19	pancreato-bilary	major	0	0	0	0	119	91	101	71	90	65	72	68	180
2017026	2	30-39	40-50	160-170	<20	3	0	1100	17	12	other intestinal	major	0	0	0	0	108	70	86	93	87	52	66	90	80
2017027	1	30-39	70-80	180-190	20-25	2	0	1200	12	7	colorectal	major	0	0	0	0	118	88	96	100	107	75	90	90	150
2017028	2	70-79	80-90	170-180	25-30	3	0	1200	16	0	colorectal	major	0	1	1	0	151	110	130	78	91	61	73	76	150
2017029	1	60-69	70-80	170-180	20-25	2	0	600	16	8	minor laparoscopy	minor	0	0	0	0	172	95	131	71	112	62	82	59	140
2017030	2	60-69	60-70	150-160	25-30	2	0	1200	12	6	upper GI	minor	0	1	0	0	127	78	98	74	82	56	67	66	110
2017031	1	60-69	80-90	170-180	25-30	2	0	1200	13	10	colorectal	major	1	1	0	0	141	71	106	63	103	57	79	54	150
2017032	1	60-69	70-80	180-190	20-25	2	0	1200	22	15	colorectal	major	0	0	0	0	154	100	128	83	128	82	102	77	130
2017033	1	40-49	70-80	170-180	20-25	2	0	1000	13	11	upper GI	major	0	1	0	0	119	70	89	79	95	51	69	74	150
2017034	1	30-39	70-80	170-180	20-25	1	0	100	14	10	hernia repair	minor	0	0	0	0	155	91	112	79	109	61	82	80	150
2018001	2	70-79	60-70	160-170	20-25	2	0	500	15	6	breast and plastic	minor	0	1	0	0	153	74	98	89	87	48	63	70	130
2018002	2	50-59	70-80	170-180	25-30	2	0	1000	24	18	colorectal	major	0	1	0	0	160	89	125	65	118	69	90	70	130
2018003	2	80-89	60-70	150-160	25-30	3	0	1300	18	11	colorectal	major	0	1	0	0	167	88	127	67	138	79	105	68	100
2018004	2	40-49	40-50	160-170	<20	3	1	700	20	10	other intestinal	major	0	0	0	0	128	93	107	96	84	60	67	96	80
2018005	2	60-69	60-70	150-160	25-30	3	0	1200	12	7	pancreato-bilary	major	1	1	0	DM2	142	86	108	86	110	68	82	88	120
2018006	2	50-59	60-70	170-180	20-25	2	0	200	15	2	hepatic resection	major	0	0	0	0	134	84	109	80	71	56	63	76	120
2018007	2	70-79	60-70	160-170	20-25	2	0	1000	14	9	endocrine	minor	0	1	0	DM2	126	59	86	83	87	45	62	99	120
2018008	2	70-79	70-80	150-160	25-30	3	1	1600	17	7	colorectal	major	0	1	0	DM2	177	90	121	70	120	55	78	70	120
2018009	2	60-69	90-100	170-180	25-30	3	0	1200	21	15	colorectal	major	1	1	0	0	142	74	98	53	115	64	82	52	150
2018010	2	60-69	70-80	160-170	20-25	2	0	0	15	2	endocrine	minor	0	1	0	0	124	78	94	62	92	59	72	54	130
2018011	1	50-59	10-20	190-200	30-35	2	0	1000	25	21	colorectal	major	0	1	0	0	147	87	115	71	83	56	67	67	250
2018012	2	60-69	10-20	160-170	>35	2	0	0	16	9	minor laparoscopy	minor	0	1	0	0	128	75	96	73	94	55	71	64	160
2018013	1	60-69	80-90	170-180	25-30	2	0	1200	16	12	colorectal	major	0	1	0	0	143	87	114	60	122	72	93	65	150
2018014	2	70-79	90-100	160-170	30-35	2	0	1100	20	16	hernia repair	minor	0	1	0	0	170	97	130	74	120	74	93	79	160
2018015	1	70-79	80-90	180-190	25-30	3	0	0	15	7	colorectal	major	0	1	1	DM2	131	73	95	90	88	56	67	86	130
2018016	1	70-79	70-80	170-180	20-25	3	0	500	24	12	pancreato-bilary	major	1	0	0	0	135	59	104	49	77	43	56	44	120
2018017	1	50-59	10-20	180-190	>35	2	0	1200	14	13	colorectal	major	0	0	0	0	164	72	116	77	111	59	81	79	200
2018018	2	80-89	60-70	170-180	20-25	3	0	0	24	17	colorectal	major	1	1	0	0	174	100	132	62	132	80	100	62	100
2018019	2	60-69	60-70	150-160	25-30	2	0	1200	12	7	colorectal	major	0	1	0	DM2	154	82	128	67	116	60	92	59	130
2018020	2	70-79	70-80	160-170	25-30	2	0	700	12	6	pancreato-bilary	major	1	1	0	DM2	142	83	110	89	89	65	74	89	120
2018021	2	70-79	40-50	160-170	<20	2	0	1200	12	8	colorectal	major	0	0	0	0	129	65	92	64	118	59	84	67	80
2018022	1	80-89	50-60	160-170	20-25	3	0	1200	19	14	pancreato-bilary	major	0	1	0	0	109	74	87	62	77	58	66	66	90
2018023	1	80-89	60-70	170-180	20-25	3	0	1000	16	11	colorectal	major	0	1	0	0	138	73	100	102	91	60	75	48	100
2018024	1	60-69	70-80	170-180	20-25	2	0	700	19	14	colorectal	major	0	0	0	0	142	80	101	92	85	56	66	79	130
2018025	2	40-49	60-70	160-170	20-25	2	0	0	14	11	minor laparoscopy	minor	0	0	0	0	135	79	100	104	105	74	89	91	120
2018026	1	70-79	60-70	160-170	20-25	3	0	1000	18	8	colorectal	major	0	1	1	0	151	69	107	60	68	40	52	60	100
2018027	1	60-69	80-90	170-180	25-30	2	0	1200	14	7	colorectal	major	0	1	0	0	134	76	87	52	93	63	72	58	160
2018028	1	50-59	10-20	180-190	25-30	2	0	200	12	8	hepatic resection	major	0	0	0	DM2	167	93	126	80	123	73	96	85	150
2018029	1	60-69	80-90	170-180	25-30	2	0	0	7	4	hernia repair	minor	1	1	0	0	150	102	121	75	79	57	63	73	170
